# Supplementary material for: Teacher Mobility: What Is It, How Is It Measured and What Factors Determine It? A Scoping Review
Source: Int J Environ Res Public Health. 2022 Feb 17;19(4):2313. doi: 10.3390/ijerph19042313 (PMC8871816; doi:10.3390/ijerph19042313)
Supplement: Supplementary file 1 [file ijerph-19-02313-s001.zip]

Archive with 1 entries (1 files):
- ijerph-1559504-supplementary.pdf
